# Supplementary material for: Aristolochic Acid Induces Renal Fibrosis and Senescence in Mice
Source: Int J Mol Sci. 2021 Nov 18;22(22):12432. doi: 10.3390/ijms222212432 (PMC8618437; doi:10.3390/ijms222212432)
Supplement: Supplementary file 1 [file ijms-22-12432-s001.zip]

Archive with 1 entries (1 files):
- ijms-1468524-SI.pdf
